# Supplementary material for: Trends of Korean Medicine Treatment for Parkinson’s Disease in South Korea: A Cross-Sectional Analysis Using the Health Insurance Review and Assessment Service–National Patient Sample Database
Source: Healthcare (Basel). 2025 May 21;13(10):1207. doi: 10.3390/healthcare13101207 (PMC12111431; doi:10.3390/healthcare13101207)
Supplement: Supplementary file 1 [file healthcare-13-01207-s001.zip]

Archive with 1 entries (1 files):
- healthcare-3550643-supplementary.pdf
